# Supplementary material for: Genome-wide analysis reveals the ancient and recent admixture history of East African Shorthorn Zebu from Western Kenya
Source: Heredity (Edinb). 2014 Apr 16;113(4):297–305. doi: 10.1038/hdy.2014.31 (PMC4181064; doi:10.1038/hdy.2014.31)
Supplement: Supplementary Table S1 [file hdy201431x14.xls]

## Sheet: Table S1
Table S1: Mean and individual genetic membership proportions of three ancestries (European taurine, African taurine and Asian zebu) within EASZ and five reference breeds.
Average genetic percentages
	European taurine	African taurine	Asian zebu
EASZ	0.0200489	0.153647	0.826303
HOLSTEIN	0.984788	0.0133531	0.00185937
JERSEY	0.880379	0.11845	0.00117143
ND'AMA	0.00012	0.999416	0.000464
NELORE	0.0111429	0	0.988857
SHEKO	0.00211	0.29631	0.70158
individual genetic proportions
Calf ID	Sublocations	European taurine	African taurine	Asian zebu
Pure category ≤ 1.56%
CA010110010	Eastsiboti	0	0.146	0.854
CA010110012	Eastsiboti	0	0.1634	0.8366
CA010110015	Eastsiboti	0	0.1621	0.8379
CA010210035	Kidera	0	0.1628	0.8372
CA010210036	Kidera	0	0.156	0.844
CA010210038	Kidera	0	0.1422	0.8578
CA010210039	Kidera	0	0.158	0.842
CA010210041	Kidera	0	0.149	0.851
CA010210044	Kidera	0	0.1562	0.8438
CA010210046	Kidera	0	0.15	0.85
CA010210049	Kidera	0	0.1697	0.8303
CA010210050	Kidera	0	0.144	0.856
CA010210051	Kidera	0	0.166	0.834
CA010210052	Kidera	0	0.16	0.84
CA010210053	Kidera	0	0.153	0.847
CA010210056	Kidera	0	0.161	0.839
CA010210058	Kidera	0	0.1298	0.8702
CA010310061	Kokare	0	0.1692	0.8308
CA010310065	Kokare	0	0.154	0.846
CA010310069	Kokare	0	0.14	0.86
CA010310070	Kokare	0	0.161	0.839
CA010310073	Kokare	0	0.153	0.847
CA010310077	Kokare	0	0.1702	0.8298
CA010310078	Kokare	0	0.151	0.849
CA010310081	Kokare	0	0.153	0.847
CA010310082	Kokare	0	0.1518	0.8482
CA010310084	Kokare	0	0.167	0.833
CA010310088	Kokare	0	0.164	0.836
CA020410094	Mabusi	0	0.1517	0.8483
CA020410097	Mabusi	0	0.1643	0.8357
CA020410101	Mabusi	0	0.1438	0.8562
CA020410102	Mabusi	0	0.1565	0.8435
CA020410104	Mabusi	0	0.1578	0.8422
CA020410105	Mabusi	0	0.147	0.853
CA020410117	Mabusi	0	0.145	0.855
CA020510126	Kamunoit	0	0.1568	0.8432
CA020510127	Kamunoit	0	0.133	0.867
CA020510129	Kamunoit	0	0.153	0.847
CA020510130	Kamunoit	0	0.153	0.847
CA020510132	Kamunoit	0	0.1656	0.8344
CA020510133	Kamunoit	0	0.1783	0.8217
CA020510137	Kamunoit	0	0.161	0.839
CA020510138	Kamunoit	0	0.155	0.845
CA020510145	Kamunoit	0	0.146	0.854
CA020510146	Kamunoit	0	0.177	0.823
CA020610151	Karisa	0	0.161	0.839
CA020610153	Karisa	0	0.157	0.843
CA020610157	Karisa	0	0.1856	0.8144
CA020610162	Karisa	0	0.1494	0.8506
CA020610164	Karisa	0	0.157	0.843
CA020610165	Karisa	0	0.159	0.841
CA020610166	Karisa	0	0.154	0.846
CA020610169	Karisa	0	0.1572	0.8428
CA020610175	Karisa	0	0.1438	0.8562
CA020610176	Karisa	0	0.153	0.847
CA020610177	Karisa	0	0.14	0.86
CA030710181	Otimong	0	0.1641	0.8359
CA030710183	Otimong	0	0.16	0.84
CA030710184	Otimong	0	0.137	0.863
CA030710185	Otimong	0	0.1493	0.8507
CA030710187	Otimong	0	0.144	0.856
CA030710190	Otimong	0	0.1583	0.8417
CA030710194	Otimong	0	0.1562	0.8438
CA030710196	Otimong	0	0.15	0.85
CA030710197	Otimong	0	0.149	0.851
CA030710199	Otimong	0	0.154	0.846
CA030710201	Otimong	0	0.1448	0.8552
CA030710202	Otimong	0	0.1502	0.8498
CA030710203	Otimong	0	0.1614	0.8386
CA030710204	Otimong	0	0.161	0.839
CA030710205	Otimong	0	0.1437	0.8563
CA030710206	Otimong	0	0.159	0.841
CA030710207	Otimong	0	0.149	0.851
CA030810211	Igero	0	0.167	0.833
CA030810212	Igero	0	0.158	0.842
CA030810214	Igero	0	0.147	0.853
CA030810215	Igero	0	0.155	0.845
CA030810216	Igero	0	0.1537	0.8463
CA030810217	Igero	0	0.1392	0.8608
CA030810218	Igero	0	0.155	0.845
CA030810221	Igero	0	0.156	0.844
CA030810222	Igero	0	0.1464	0.8536
CA030810223	Igero	0	0.146	0.854
CA030810227	Igero	0	0.1502	0.8498
CA030810228	Igero	0	0.1483	0.8517
CA030810230	Igero	0	0.1432	0.8568
CA030810231	Igero	0	0.169	0.831
CA030810232	Igero	0	0.152	0.848
CA030810233	Igero	0	0.145	0.855
CA030810234	Igero	0	0.131	0.869
CA030810235	Igero	0	0.148	0.852
CA030910242	Bulwani	0	0.1592	0.8408
CA030910243	Bulwani	0	0.1404	0.8596
CA030910244	Bulwani	0	0.165	0.835
CA030910246	Bulwani	0	0.13	0.87
CA030910249	Bulwani	0	0.1782	0.8218
CA030910252	Bulwani	0	0.15	0.85
CA030910258	Bulwani	0	0.161	0.839
CA030910259	Bulwani	0	0.154	0.846
CA030910260	Bulwani	0	0.1381	0.8619
CA030910261	Bulwani	0	0.1484	0.8516
CA030910265	Bulwani	0	0.151	0.849
CA030910267	Bulwani	0	0.1552	0.8448
CA030910268	Bulwani	0	0.164	0.836
CA031010274	Bukati	0	0.143	0.857
CA031010276	Bukati	0	0.1592	0.8408
CA031010277	Bukati	0	0.159	0.841
CA031010280	Bukati	0	0.1492	0.8508
CA031010282	Bukati	0	0.1456	0.8544
CA031010284	Bukati	0	0.1618	0.8382
CA031010285	Bukati	0	0.154	0.846
CA031010286	Bukati	0	0.1592	0.8408
CA031010288	Bukati	0	0.143	0.857
CA031010290	Bukati	0	0.1555	0.8445
CA031010291	Bukati	0	0.153	0.847
CA031010292	Bukati	0	0.149	0.851
CA031010294	Bukati	0	0.159	0.841
CA031010296	Bukati	0	0.153	0.847
CA031010299	Bukati	0	0.147	0.853
CA031110301	Ikonzo	0	0.151	0.849
CA031110304	Ikonzo	0	0.147	0.853
CA031110306	Ikonzo	0	0.1418	0.8582
CA031110307	Ikonzo	0	0.158	0.842
CA031110309	Ikonzo	0	0.148	0.852
CA031110310	Ikonzo	0	0.1502	0.8498
CA031110311	Ikonzo	0	0.147	0.853
CA031110312	Ikonzo	0	0.149	0.851
CA031110314	Ikonzo	0	0.154	0.846
CA031110316	Ikonzo	0	0.1475	0.8525
CA031110318	Ikonzo	0	0.1655	0.8345
CA031110320	Ikonzo	0	0.159	0.841
CA031110322	Ikonzo	0	0.1508	0.8492
CA031110326	Ikonzo	0	0.17	0.83
CA031110327	Ikonzo	0	0.153	0.847
CA031210332	BumalaA	0	0.1671	0.8329
CA031210333	BumalaA	0	0.1663	0.8337
CA031210334	BumalaA	0	0.16	0.84
CA031210336	BumalaA	0	0.156	0.844
CA031210337	BumalaA	0	0.132	0.868
CA031210339	BumalaA	0	0.14	0.86
CA031210342	BumalaA	0	0.148	0.852
CA031210343	BumalaA	0	0.15	0.85
CA031210344	BumalaA	0	0.1622	0.8378
CA031210345	BumalaA	0	0.156	0.844
CA031210346	BumalaA	0	0.153	0.847
CA031210348	BumalaA	0	0.1598	0.8402
CA031210349	BumalaA	0	0.1514	0.8486
CA031210354	BumalaA	0	0.156	0.844
CA031210355	BumalaA	0	0.1694	0.8306
CA031310362	Yiro west	0	0.1475	0.8525
CA031310364	Yiro west	0	0.1422	0.8578
CA031310365	Yiro west	0	0.163	0.837
CA031310366	Yiro west	0	0.1577	0.8423
CA031310367	Yiro west	0	0.162	0.838
CA031310369	Yiro west	0	0.1566	0.8434
CA031310370	Yiro west	0	0.162	0.838
CA031310371	Yiro west	0	0.148	0.852
CA031310372	Yiro west	0	0.1545	0.8455
CA031310373	Yiro west	0	0.1643	0.8357
CA031310375	Yiro west	0	0.1637	0.8363
CA031310378	Yiro west	0	0.147	0.853
CA031310380	Yiro west	0	0.142	0.858
CA031310381	Yiro west	0	0.1562	0.8438
CA031310382	Yiro west	0	0.157	0.843
CA031310383	Yiro west	0	0.166	0.834
CA031310384	Yiro west	0	0.1432	0.8568
CA031310385	Yiro west	0	0.153	0.847
CA031310387	Yiro west	0	0.16	0.84
CA031410391	Simur east	0	0.145	0.855
CA031410392	Simur east	0	0.164	0.836
CA031410393	Simur east	0	0.15	0.85
CA031410394	Simur east	0	0.1468	0.8532
CA031410395	Simur east	0	0.146	0.854
CA031410396	Simur east	0	0.1474	0.8526
CA031410397	Simur east	0	0.1754	0.8246
CA031410398	Simur east	0	0.1404	0.8596
CA031410399	Simur east	0	0.165	0.835
CA031410400	Simur east	0	0.147	0.853
CA031410402	Simur east	0	0.161	0.839
CA031410404	Simur east	0	0.157	0.843
CA031410405	Simur east	0	0.157	0.843
CA031410407	Simur east	0	0.1532	0.8468
CA031410408	Simur east	0	0.151	0.849
CA031410409	Simur east	0	0.158	0.842
CA031410412	Simur east	0	0.154	0.846
CA031410413	Simur east	0	0.1452	0.8548
CA031410415	Simur east	0	0.168	0.832
CA031410416	Simur east	0	0.1444	0.8556
CA031410417	Simur east	0	0.156	0.844
CA041510421	Namboboto	0	0.1556	0.8444
CA041510423	Namboboto	0	0.1525	0.8475
CA041510425	Namboboto	0	0.149	0.851
CA041510426	Namboboto	0	0.147	0.853
CA041510427	Namboboto	0	0.1633	0.8367
CA041510428	Namboboto	0	0.1568	0.8432
CA041510429	Namboboto	0	0.155	0.845
CA041510430	Namboboto	0	0.1603	0.8397
CA041510434	Namboboto	0	0.1412	0.8588
CA041510435	Namboboto	0	0.158	0.842
CA041510437	Namboboto	0	0.148	0.852
CA041510438	Namboboto	0	0.149	0.851
CA041510440	Namboboto	0	0.171	0.829
CA041510441	Namboboto	0	0.146	0.854
CA041510445	Namboboto	0	0.142	0.858
CA041510446	Namboboto	0	0.1388	0.8612
CA041510447	Namboboto	0	0.17	0.83
CA041610451	OjwandoB	0	0.1644	0.8356
CA041610453	OjwandoB	0	0.163	0.837
CA041610454	OjwandoB	0	0.142	0.858
CA041610455	OjwandoB	0	0.1442	0.8558
CA041610456	OjwandoB	0	0.1597	0.8403
CA041610457	OjwandoB	0	0.1705	0.8295
CA041610458	OjwandoB	0	0.1395	0.8605
CA041610459	OjwandoB	0	0.149	0.851
CA041610460	OjwandoB	0	0.161	0.839
CA041610461	OjwandoB	0	0.1643	0.8357
CA041610462	OjwandoB	0	0.1407	0.8593
CA041610464	OjwandoB	0	0.1536	0.8464
CA041610465	OjwandoB	0	0.142	0.858
CA041610466	OjwandoB	0	0.1585	0.8415
CA041610468	OjwandoB	0	0.1523	0.8477
CA041610469	OjwandoB	0	0.149	0.851
CA041610470	OjwandoB	0	0.1604	0.8396
CA041610471	OjwandoB	0	0.1458	0.8542
CA041610472	OjwandoB	0	0.146	0.854
CA041610473	OjwandoB	0	0.151	0.849
CA041610474	OjwandoB	0	0.1503	0.8497
CA041610475	OjwandoB	0	0.1618	0.8382
CA041610476	OjwandoB	0	0.1558	0.8442
CA041610477	OjwandoB	0	0.17	0.83
CA041610478	OjwandoB	0	0.1598	0.8402
CA041710481	Kodiere	0	0.158	0.842
CA041710482	Kodiere	0	0.161	0.839
CA041710483	Kodiere	0	0.1678	0.8322
CA041710484	Kodiere	0	0.149	0.851
CA041710485	Kodiere	0	0.145	0.855
CA041710486	Kodiere	0	0.1577	0.8423
CA041710487	Kodiere	0	0.1442	0.8558
CA041710488	Kodiere	0	0.154	0.846
CA041710489	Kodiere	0	0.14	0.86
CA041710490	Kodiere	0	0.167	0.833
CA041710493	Kodiere	0	0.1615	0.8385
CA041710494	Kodiere	0	0.161	0.839
CA041710495	Kodiere	0	0.165	0.835
CA041710496	Kodiere	0	0.164	0.836
CA041710497	Kodiere	0	0.154	0.846
CA041710499	Kodiere	0	0.154	0.846
CA041710500	Kodiere	0	0.1636	0.8364
CA041710501	Kodiere	0	0.1624	0.8376
CA041710502	Kodiere	0	0.148	0.852
CA041710503	Kodiere	0	0.1454	0.8546
CA041710504	Kodiere	0	0.144	0.856
CA041710505	Kodiere	0	0.1464	0.8536
CA041710506	Kodiere	0	0.16	0.84
CA041710507	Kodiere	0	0.1635	0.8365
CA051810511	Luanda	0	0.149	0.851
CA051810512	Luanda	0	0.1392	0.8608
CA051810513	Luanda	0	0.1654	0.8346
CA051810516	Luanda	0	0.162	0.838
CA051810518	Luanda	0	0.162	0.838
CA051810519	Luanda	0	0.145	0.855
CA051810520	Luanda	0	0.1554	0.8446
CA051810523	Luanda	0	0.162	0.838
CA051810526	Luanda	0	0.174	0.826
CA051810527	Luanda	0	0.1578	0.8422
CA051810528	Luanda	0	0.156	0.844
CA051810529	Luanda	0	0.1483	0.8517
CA051810530	Luanda	0	0.1635	0.8365
CA051810531	Luanda	0	0.1644	0.8356
CA051810532	Luanda	0	0.1556	0.8444
CA051810533	Luanda	0	0.163	0.837
CA051810536	Luanda	0	0.145	0.855
CA051810538	Luanda	0	0.142	0.858
CA051910541	Bujwang	0	0.16	0.84
CA051910542	Bujwang	0	0.164	0.836
CA051910544	Bujwang	0	0.1608	0.8392
CA051910546	Bujwang	0	0.158	0.842
CA051910548	Bujwang	0	0.166	0.834
CA051910549	Bujwang	0	0.1542	0.8458
CA051910550	Bujwang	0	0.152	0.848
CA051910551	Bujwang	0	0.16	0.84
CA051910552	Bujwang	0	0.146	0.854
CA051910553	Bujwang	0	0.157	0.843
CA051910554	Bujwang	0	0.15	0.85
CA051910555	Bujwang	0	0.147	0.853
CA051910556	Bujwang	0	0.157	0.843
CA051910558	Bujwang	0	0.1455	0.8545
CA051910560	Bujwang	0	0.1643	0.8357
CA051910563	Bujwang	0	0.1513	0.8487
CA051910564	Bujwang	0	0.158	0.842
CA051910565	Bujwang	0	0.1581	0.8419
CA051910567	Bujwang	0	0.147	0.853
CA051910569	Bujwang	0	0.1632	0.8368
CA052010571	Magombe east	0	0.1575	0.8425
CA052010572	Magombe east	0	0.152	0.848
CA052010574	Magombe east	0	0.17	0.83
CA052010575	Magombe east	0	0.153	0.847
CA052010576	Magombe east	0	0.147	0.853
CA052010577	Magombe east	0	0.162	0.838
CA052010578	Magombe east	0	0.179	0.821
CA052010579	Magombe east	0	0.1622	0.8378
CA052010581	Magombe east	0	0.149	0.851
CA052010582	Magombe east	0	0.165	0.835
CA052010583	Magombe east	0	0.155	0.845
CA052010585	Magombe east	0	0.141	0.859
CA052010586	Magombe east	0	0.161	0.839
CA052010587	Magombe east	0	0.161	0.839
CA052010588	Magombe east	0	0.1672	0.8328
CA052010589	Magombe east	0	0.155	0.845
CA052010592	Magombe east	0	0.141	0.859
CA052010593	Magombe east	0	0.1542	0.8458
CA052010594	Magombe east	0	0.1597	0.8403
CA052010596	Magombe east	0	0.1563	0.8437
CA052010597	Magombe east	0	0.166	0.834
CA041710498	Kodiere	0.0002	0.1451	0.8547
CA051910545	Bujwang	0.0002	0.1513	0.8485
CA051910561	Bujwang	0.0002	0.14	0.8598
CA010110028	Eastsiboti	0.0006	0.1552	0.8442
CA051810515	Luanda	0.0006	0.1564	0.843
CA052010590	Magombe east	0.0008	0.146	0.8532
CA010310076	Kokare	0.001	0.145	0.854
CA020410106	Mabusi	0.001	0.144	0.855
CA020410116	Mabusi	0.001	0.1662	0.8328
CA020510135	Kamunoit	0.001	0.1629	0.8361
CA030710192	Otimong	0.001	0.1634	0.8356
CA030710195	Otimong	0.001	0.1464	0.8526
CA030710200	Otimong	0.001	0.16	0.839
CA030810236	Igero	0.001	0.1735	0.8255
CA030910254	Bulwani	0.001	0.143	0.856
CA031110313	Ikonzo	0.001	0.1595	0.8395
CA031110317	Ikonzo	0.001	0.152	0.847
CA031310379	Yiro west	0.001	0.1675	0.8315
CA041510443	Namboboto	0.001	0.1612	0.8378
CA041610452	OjwandoB	0.001	0.15	0.849
CA051910562	Bujwang	0.001	0.1581	0.8409
CA052010580	Magombe east	0.001	0.155	0.844
CA051810535	Luanda	0.0012	0.153	0.8458
CA031010273	Bukati	0.0016	0.1594	0.839
CA010310071	Kokare	0.002	0.162	0.836
CA020410098	Mabusi	0.002	0.152	0.846
CA020510123	Kamunoit	0.002	0.163	0.835
CA020510125	Kamunoit	0.002	0.139	0.859
CA020610159	Karisa	0.002	0.1511	0.8469
CA020610172	Karisa	0.002	0.16	0.838
CA030710198	Otimong	0.002	0.143	0.855
CA030710208	Otimong	0.002	0.1473	0.8507
CA030810213	Igero	0.002	0.1503	0.8477
CA031010289	Bukati	0.002	0.1577	0.8403
CA051810537	Luanda	0.002	0.1601	0.8379
CA031110305	Ikonzo	0.0028	0.164	0.8332
CA010210055	Kidera	0.003	0.161	0.836
CA020410096	Mabusi	0.003	0.159	0.838
CA020610174	Karisa	0.003	0.154	0.843
CA020610178	Karisa	0.003	0.1509	0.8461
CA031010271	Bukati	0.003	0.1474	0.8496
CA031410401	Simur east	0.003	0.156	0.841
CA041610467	OjwandoB	0.003	0.16	0.837
CA031010293	Bukati	0.0034	0.139	0.8576
CA010110007	Eastsiboti	0.004	0.136	0.86
CA020610160	Karisa	0.004	0.147	0.849
CA030810237	Igero	0.004	0.155	0.841
CA030910250	Bulwani	0.004	0.145	0.851
CA030910262	Bulwani	0.004	0.1538	0.8422
CA031010278	Bukati	0.004	0.16	0.836
CA031110315	Ikonzo	0.004	0.1567	0.8393
CA031110328	Ikonzo	0.004	0.142	0.854
CA031310363	Yiro west	0.004	0.1564	0.8396
CA031410403	Simur east	0.004	0.146	0.85
CA041710492	Kodiere	0.004	0.153	0.843
CA051810534	Luanda	0.004	0.1568	0.8392
CA051910557	Bujwang	0.004	0.1638	0.8322
CA041510444	Namboboto	0.0044	0.167	0.8286
CA041510442	Namboboto	0.0048	0.159	0.8362
CA010210043	Kidera	0.005	0.1489	0.8461
CA020410095	Mabusi	0.005	0.16	0.835
CA020510131	Kamunoit	0.005	0.1483	0.8467
CA030910256	Bulwani	0.005	0.15	0.845
CA031210351	BumalaA	0.005	0.1393	0.8557
CA031310361	Yiro west	0.005	0.154	0.841
CA031310377	Yiro west	0.005	0.1637	0.8313
CA031310386	Yiro west	0.005	0.144	0.851
CA020410118	Mabusi	0.0058	0.1504	0.8438
CA020510121	Kamunoit	0.006	0.1542	0.8398
CA020610167	Karisa	0.006	0.164	0.83
CA031210335	BumalaA	0.006	0.1593	0.8347
CA020410103	Mabusi	0.0064	0.159	0.8346
CA010210037	Kidera	0.007	0.1704	0.8226
CA010210048	Kidera	0.007	0.16	0.833
CA020510124	Kamunoit	0.007	0.16	0.833
CA020610170	Karisa	0.007	0.1565	0.8365
CA041510433	Namboboto	0.007	0.1473	0.8457
CA051810514	Luanda	0.007	0.165	0.828
CA052010595	Magombe east	0.007	0.1655	0.8275
CA010110016	Eastsiboti	0.008	0.139	0.853
CA010310079	Kokare	0.008	0.1602	0.8318
CA020610173	Karisa	0.008	0.1439	0.8481
CA030910241	Bulwani	0.008	0.1732	0.8188
CA030910251	Bulwani	0.008	0.171	0.821
CA031110324	Ikonzo	0.008	0.152	0.84
CA051910547	Bujwang	0.008	0.1528	0.8392
CA010310072	Kokare	0.0088	0.142	0.8492
CA020510136	Kamunoit	0.009	0.1521	0.8389
CA020610179	Karisa	0.009	0.1561	0.8349
CA030710189	Otimong	0.009	0.165	0.826
CA030810238	Igero	0.009	0.1445	0.8465
CA031310388	Yiro west	0.009	0.168	0.823
CA041510432	Namboboto	0.009	0.154	0.837
CA020410092	Mabusi	0.01	0.1436	0.8464
CA020610152	Karisa	0.01	0.1544	0.8356
CA030710191	Otimong	0.01	0.1422	0.8478
CA031410410	Simur east	0.01	0.1573	0.8327
CA041510424	Namboboto	0.01	0.1513	0.8387
CA020510140	Kamunoit	0.011	0.1535	0.8355
CA031210353	BumalaA	0.011	0.1562	0.8328
CA030910248	Bulwani	0.012	0.163	0.825
CA052010584	Magombe east	0.012	0.1569	0.8311
CA031010281	Bukati	0.013	0.1608	0.8262
CA020410110	Mabusi	0.014	0.1528	0.8332
CA020610168	Karisa	0.014	0.1533	0.8327
CA051810524	Luanda	0.014	0.145	0.841
CA051810525	Luanda	0.014	0.147	0.839
CA010210040	Kidera	0.015	0.1602	0.8248
CA031210347	BumalaA	0.015	0.153	0.832
CA051910566	Bujwang	0.015	0.1447	0.8403
CA052010591	Magombe east	0.015	0.1491	0.8359
Moderate category
CA020610158	Karisa	0.018	0.1401	0.8419
CA031110321	Ikonzo	0.019	0.1405	0.8405
CA051910543	Bujwang	0.02	0.1519	0.8281
CA010210042	Kidera	0.0206	0.1549	0.8245
CA010210032	Kidera	0.021	0.1509	0.8281
CA020410091	Mabusi	0.021	0.1519	0.8271
CA030910266	Bulwani	0.021	0.157	0.822
CA031010279	Bukati	0.0218	0.1632	0.815
CA010310087	Kokare	0.022	0.153	0.825
CA051910559	Bujwang	0.022	0.1567	0.8213
CA020510147	Kamunoit	0.0222	0.1481	0.8297
CA010210033	Kidera	0.023	0.151	0.826
CA010210034	Kidera	0.023	0.1402	0.8368
CA010210047	Kidera	0.023	0.143	0.834
CA030710186	Otimong	0.023	0.1487	0.8283
CA041510422	Namboboto	0.023	0.16	0.817
CA020610161	Karisa	0.024	0.1257	0.8503
CA020610163	Karisa	0.024	0.158	0.818
CA030710193	Otimong	0.024	0.1606	0.8154
CA020410109	Mabusi	0.025	0.169	0.806
CA010310085	Kokare	0.026	0.157	0.817
CA030710182	Otimong	0.026	0.1513	0.8227
CA010110009	Eastsiboti	0.027	0.1412	0.8318
CA010310083	Kokare	0.027	0.1545	0.8185
CA030910245	Bulwani	0.027	0.173	0.8
CA041510431	Namboboto	0.028	0.158	0.814
CA020410099	Mabusi	0.029	0.155	0.816
CA020410119	Mabusi	0.029	0.155	0.816
CA030910263	Bulwani	0.029	0.1542	0.8168
CA010110002	Eastsiboti	0.03	0.1537	0.8163
CA031410406	Simur east	0.03	0.1549	0.8151
CA030810225	Igero	0.0306	0.1439	0.8255
CA010210045	Kidera	0.031	0.1332	0.8358
CA010310066	Kokare	0.031	0.159	0.81
CA031110319	Ikonzo	0.031	0.164	0.805
CA041510436	Namboboto	0.031	0.1659	0.8031
CA020410114	Mabusi	0.032	0.1479	0.8202
CA041710491	Kodiere	0.032	0.155	0.813
CA010110021	Eastsiboti	0.033	0.162	0.805
CA010310064	Kokare	0.033	0.1592	0.8078
CA051810521	Luanda	0.033	0.1451	0.8219
CA031410411	Simur east	0.0332	0.163	0.8038
CA010210031	Kidera	0.034	0.1614	0.8046
CA020610171	Karisa	0.0342	0.154	0.8118
CA030910257	Bulwani	0.0346	0.1379	0.8275
CA010110013	Eastsiboti	0.0352	0.1521	0.8127
CA010310067	Kokare	0.036	0.1468	0.8172
CA031310376	Yiro west	0.037	0.176	0.787
CA020410113	Mabusi	0.038	0.1335	0.8285
CA020510128	Kamunoit	0.04	0.142	0.818
CA020510148	Kamunoit	0.04	0.1552	0.8048
CA031210350	BumalaA	0.0406	0.1499	0.8095
CA020510139	Kamunoit	0.041	0.1468	0.8122
CA010210057	Kidera	0.042	0.1511	0.8069
CA020510122	Kamunoit	0.042	0.143	0.815
CA020410093	Mabusi	0.043	0.146	0.811
CA020410112	Mabusi	0.046	0.169	0.785
CA030910253	Bulwani	0.0462	0.157	0.7968
CA010110020	Eastsiboti	0.049	0.1494	0.8016
CA010110027	Eastsiboti	0.05	0.143	0.807
CA031010275	Bukati	0.05	0.1529	0.7971
CA020410108	Mabusi	0.051	0.137	0.812
CA031110325	Ikonzo	0.051	0.144	0.805
CA010210054	Kidera	0.0568	0.1549	0.7884
CA031010295	Bukati	0.0568	0.1434	0.7998
CA031210352	BumalaA	0.057	0.1473	0.7956
CA010110023	Eastsiboti	0.058	0.114	0.828
CA030910264	Bulwani	0.059	0.163	0.778
CA020510143	Kamunoit	0.06	0.1657	0.7743
CA020510144	Kamunoit	0.06	0.144	0.796
CA010110018	Eastsiboti	0.061	0.153	0.786
CA020410107	Mabusi	0.061	0.1198	0.8192
CA031010283	Bukati	0.061	0.142	0.797
CA031310368	Yiro west	0.062	0.148	0.79
CA010310074	Kokare	0.063	0.148	0.789
CA020410111	Mabusi	0.064	0.138	0.798
CA020510141	Kamunoit	0.065	0.153	0.782
CA051810517	Luanda	0.065	0.176	0.759
CA030810224	Igero	0.066	0.1542	0.7798
CA010110011	Eastsiboti	0.07	0.162	0.768
CA010110004	Eastsiboti	0.0701	0.1383	0.7916
CA030810220	Igero	0.072	0.145	0.783
CA010110005	Eastsiboti	0.079	0.1508	0.7702
CA010110006	Eastsiboti	0.08	0.1552	0.7648
CA010110025	Eastsiboti	0.082	0.161	0.757
CA020510134	Kamunoit	0.082	0.149	0.769
CA010110029	Eastsiboti	0.085	0.1408	0.7742
CA041510439	Namboboto	0.089	0.137	0.774
CA010110001	Eastsiboti	0.099	0.147	0.754
CA010310086	Kokare	0.105	0.167	0.728
CA020610155	Karisa	0.109	0.177	0.714
CA010110014	Eastsiboti	0.114	0.1284	0.7576
CA051810522	Luanda	0.1159	0.1549	0.7292
CA031010272	Bukati	0.1198	0.1327	0.7475
Substantial category
CA020610156	Karisa	0.1311	0.1351	0.7338
CA030910255	Bulwani	0.135	0.177	0.6879
CA010110024	Eastsiboti	0.1382	0.14	0.7217
CA031110303	Ikonzo	0.139	0.149	0.712
CA010310062	Kokare	0.145	0.144	0.711
CA010110008	Eastsiboti	0.1489	0.1593	0.6917
CA010110026	Eastsiboti	0.15	0.1552	0.6949
CA010110017	Eastsiboti	0.153	0.145	0.7019
CA010310080	Kokare	0.156	0.1482	0.6959
CA031010298	Bukati	0.165	0.138	0.697
CA020410100	Mabusi	0.1691	0.1471	0.6839
CA031210331	BumalaA	0.1691	0.1551	0.6757
CA030910247	Bulwani	0.177	0.162	0.661
CA031110323	Ikonzo	0.182	0.153	0.665
CA030810226	Igero	0.1827	0.1471	0.6703
CA010310068	Kokare	0.195	0.1438	0.6611
CA031010287	Bukati	0.1996	0.1502	0.6501
CA031110302	Ikonzo	0.2056	0.1612	0.6331
CA010110022	Eastsiboti	0.212	0.129	0.659
CA010310063	Kokare	0.219	0.156	0.625
CA030810229	Igero	0.219	0.157	0.624
CA030710188	Otimong	0.227	0.1418	0.6311
CA030810219	Igero	0.23	0.15	0.62
CA010110019	Eastsiboti	0.2994	0.1403	0.5603
CA010310075	Kokare	0.3218	0.1519	0.5263
CA031110308	Ikonzo	0.3441	0.138	0.5179
CA031210341	BumalaA	0.3589	0.1555	0.4856
CA031210340	BumalaA	0.3611	0.1583	0.4806
CA031210338	BumalaA	0.3709	0.1462	0.4829
Reference breeds	Geographic locations	European taurine	African taurine	Asian zebu
HOL000001	Europe	1	0	0
HOL000002	Europe	0.9002	0.0756	0.0242
HOL000003	Europe	1	0	0
HOL000004	Europe	0.999	0.001	0
HOL000005	Europe	0.958	0.041	0.001
HOL000006	Europe	0.9696	0.0304	0
HOL000007	Europe	0.9868	0.0132	0
HOL000008	Europe	0.97	0.0292	0.0008
HOL000009	Europe	0.9918	0.0082	0
HOL000010	Europe	1	0	0
HOL000011	Europe	0.9836	0.0164	0
HOL000012	Europe	0.999	0.001	0
HOL000013	Europe	0.997	0.003	0
HOL000014	Europe	0.999	0.001	0
HOL000015	Europe	0.9894	0.0106	0
HOL000016	Europe	0.999	0.001	0
HOL000017	Europe	0.9852	0.0148	0
HOL000018	Europe	1	0	0
HOL000019	Europe	0.999	0.001	0
HOL000020	Europe	1	0	0
HOL000021	Europe	0.987	0.013	0
HOL000022	Europe	0.9692	0.0308	0
HOL000023	Europe	1	0	0
HOL000024	Europe	1	0	0
HOL000025	Europe	1	0	0
HOL000026	Europe	1	0	0
HOL000027	Europe	1	0	0
HOL000028	Europe	1	0	0
HOL000029	Europe	1	0	0
HOL000030	Europe	1	0	0
HOL000031	Europe	0.85	0.114	0.036
HOL000032	Europe	0.8522	0.1148	0.033
HOL000033	Europe	0.876	0.102	0.022
HOL000034	Europe	0.9858	0.0142	0
HOL000035	Europe	0.968	0.032	0
HOL000036	Europe	1	0	0
HOL000037	Europe	1	0	0
HOL000038	Europe	1	0	0
HOL000039	Europe	0.99	0.01	0
HOL000040	Europe	0.993	0.007	0
HOL000041	Europe	0.988	0.012	0
HOL000042	Europe	1	0	0
HOL000043	Europe	0.979	0.021	0
HOL000044	Europe	1	0	0
HOL000045	Europe	0.9982	0.0018	0
HOL000046	Europe	0.9962	0.0038	0
HOL000047	Europe	1	0	0
HOL000048	Europe	1	0	0
HOL000049	Europe	1	0	0
HOL000050	Europe	1	0	0
HOL000051	Europe	0.999	0.001	0
HOL000052	Europe	0.998	0.002	0
HOL000053	Europe	0.985	0.015	0
HOL000054	Europe	0.999	0.001	0
HOL000055	Europe	0.9994	0.0006	0
HOL000327	Europe	1	0	0
HOL001071	Europe	0.992	0.008	0
HOL001072	Europe	0.993	0.007	0
HOL001073	Europe	0.9812	0.0188	0
HOL001074	Europe	1	0	0
HOL001075	Europe	0.994	0.006	0
HOL001076	Europe	0.991	0.009	0
HOL001077	Europe	0.9392	0.0588	0.002
HOL001078	Europe	0.9964	0.0036	0
JER000001	Europe	0.891	0.109	0
JER000002	Europe	0.8798	0.1202	0
JER000003	Europe	0.873	0.127	0
JER000004	Europe	0.856	0.143	0.001
JER000005	Europe	0.8914	0.1086	0
JER000006	Europe	0.8848	0.1152	0
JER000007	Europe	0.8888	0.1112	0
JER000008	Europe	0.89	0.11	0
JER000009	Europe	0.886	0.114	0
JER000010	Europe	0.89	0.11	0
JER000011	Europe	0.892	0.108	0
JER000012	Europe	0.88	0.12	0
JER000013	Europe	0.8661	0.1329	0.001
JER000014	Europe	0.879	0.121	0
JER000015	Europe	0.8896	0.1104	0
JER000016	Europe	0.9	0.1	0
JER000017	Europe	0.893	0.107	0
JER000018	Europe	0.902	0.098	0
JER000019	Europe	0.864	0.135	0.001
JER000020	Europe	0.8569	0.1383	0.0048
JER000021	Europe	0.8825	0.1175	0
JER000022	Europe	0.8848	0.1152	0
JER000023	Europe	0.89	0.11	0
JER000024	Europe	0.888	0.112	0
JER000025	Europe	0.9	0.1	0
JER000026	Europe	0.8432	0.1468	0.01
JER000027	Europe	0.8677	0.1303	0.002
JER000028	Europe	0.841	0.146	0.013
NDA000001	West Africa	0.001	0.9984	0.0006
NDA000004	West Africa	0	1	0
NDA000005	West Africa	0	1	0
NDA000006	West Africa	0	1	0
NDA000010	West Africa	0	1	0
NDA000011	West Africa	0	1	0
NDA000012	West Africa	0	1	0
NDA000013	West Africa	0	1	0
NDA000014	West Africa	0	1	0
NDA000015	West Africa	0	1	0
NDA000017	West Africa	0.001	0.997	0.002
NDA000019	West Africa	0.001	0.991	0.008
NDA000021	West Africa	0	1	0
NDA000022	West Africa	0	1	0
NDA000024	West Africa	0	1	0
NDA000025	West Africa	0	1	0
NDA000027	West Africa	0	1	0
NDA000029	West Africa	0	1	0
NDA000030	West Africa	0	1	0
NDA000033	West Africa	0	1	0
NDA000035	West Africa	0	1	0
NDA000036	West Africa	0	1	0
NDA000041	West Africa	0	1	0
NDA000043	West Africa	0	1	0
NDA000044	West Africa	0	0.999	0.001
NEL000001	Asia	0.007	0	0.993
NEL000003	Asia	0.006	0	0.994
NEL000004	Asia	0.005	0	0.995
NEL000005	Asia	0.007	0	0.993
NEL000006	Asia	0.012	0	0.988
NEL000007	Asia	0.012	0	0.988
NEL000008	Asia	0.0144	0	0.9856
NEL000009	Asia	0.009	0	0.991
NEL000010	Asia	0.014	0	0.986
NEL000011	Asia	0.007	0	0.993
NEL000012	Asia	0.0102	0	0.9898
NEL000013	Asia	0.013	0	0.987
NEL000014	Asia	0.008	0	0.992
NEL000015	Asia	0.023	0	0.977
NEL000016	Asia	0.014	0	0.986
NEL000017	Asia	0.019	0	0.981
NEL000020	Asia	0.028	0	0.972
NEL000021	Asia	0.0102	0	0.9898
NEL000022	Asia	0.0032	0	0.9968
NEL000023	Asia	0.006	0	0.994
NEL000024	Asia	0.006	0	0.994
SHK000001	East Africa	0.005	0.2851	0.7099
SHK000002	East Africa	0.001	0.3021	0.6969
SHK000003	East Africa	0	0.2927	0.7073
SHK000004	East Africa	0	0.2896	0.7104
SHK000005	East Africa	0.0002	0.3039	0.6959
SHK000006	East Africa	0.0066	0.3187	0.6747
SHK000007	East Africa	0.0032	0.3045	0.6923
SHK000008	East Africa	0.004	0.2766	0.7194
SHK000009	East Africa	0	0.27	0.73
SHK000010	East Africa	0.0018	0.3082	0.69
SHK000011	East Africa	0.005	0.309	0.686
SHK000012	East Africa	0.0064	0.3142	0.6794
SHK000013	East Africa	0.001	0.2821	0.7169
SHK000014	East Africa	0.0034	0.2857	0.7109
SHK000015	East Africa	0.002	0.308	0.69
SHK000016	East Africa	0.0004	0.3009	0.6987
SHK000017	East Africa	0	0.277	0.723
SHK000018	East Africa	0	0.2947	0.7053
SHK000019	East Africa	0	0.3061	0.6939
SHK000020	East Africa	0.0022	0.2971	0.7007
